# Supplementary material for: Genotypic and Phenotypic Characterization of Antimicrobial Resistance in Neisseria gonorrhoeae: a Cross-Sectional Study of Isolates Recovered from Routine Urine Cultures in a High-Incidence Setting
Source: mSphere. 2019 Jul 24;4(4):e00373-19. doi: 10.1128/mSphere.00373-19 (PMC6656870; doi:10.1128/mSphere.00373-19)
Supplement: TABLE S1 [file mSphere.00373-19-st001.xlsx]

## Sheet: Table S1 - AST interp criteria
Antibiotic	Method of MIC quantitation	Interpretive Criteria from the CLSI M100*
		Zone Diameter in mm (disc method)			MIC Breakpoint in µg/mL (E-test method)
		R (< or =)	I	S (> or = )	R ( > or = )	S ( < or = )	Breakpoint reference	Manufacturer
Tetracycline	Disk (30 mcg)	30	31-37	38			CLSI M100 (29th Edition)	Hardy Diagnostics
Ciprofloxacin	Disk (5 mcg)	27	28-40	41			CLSI M100 (29th Edition)	Hardy Diagnostics
Penicillin	Disk (10 units)	26	27-46	47			CLSI M100 (29th Edition)	Becton-Dickinson
Cefuroxime	Disk (30 mcg)	25	26-30	31			European Committee on Antimicrobial Susceptibility Testing (EUCAST) clinical breakpoint document**	Becton-Dickinson
Ceftriaxone	Gradient strip				0.125	0.125	CLSI M100 (29th Edition)	bioMérieux
Cefixime	Gradient strip				-	0.25	CLSI M100 (29th Edition)	bioMérieux
Tetracycline	Gradient strip				2	0.25	CLSI M100 (29th Edition)	bioMérieux
Ciprofloxacin	Gradient strip				1	0.06	CLSI M100 (29th Edition)	bioMérieux
Azithromycin*	Gradient strip				N/A (only S breakpoint)	1	CLSI M100 and EUCAST clinical breakpoint document**	bioMérieux
Gemifloxacin	Gradient strip				1	0.06	Interprative criteria does not exist; inferred from CLSI guidelines for ciprofloxacin	Liofilchem
Delafloxacin	Gradient strip				1	0.06	Interprative criteria does not exist; inferred from CLSI guidelines for ciprofloxacin	Liofilchem
Doxycycline	Gradient strip				2	0.25	Interprative criteria does not exist; inferred from CLSI guidelines from tetracycline	bioMérieux
*isolates are currently classified as either "wild-type" or "non-wild-type" with regards to azithromycin susceptibility
**EUCAST website accessed November 11, 2018
CULTURE PARAMETERS
medium: GC II Agar with IsoVitaleX™ Enrichment (Becton-Dickinson)
inoculum: direct colony suspension equivalent to 0.5 McFarland
incubation: 35±2 oC with 5% CO2; 20-24 hrs
N. gon 49226 and E. coli 25922 used for quality control
