# Supplementary material for: Genotypic and Phenotypic Characterization of Antimicrobial Resistance in Neisseria gonorrhoeae: a Cross-Sectional Study of Isolates Recovered from Routine Urine Cultures in a High-Incidence Setting
Source: mSphere. 2019 Jul 24;4(4):e00373-19. doi: 10.1128/mSphere.00373-19 (PMC6656870; doi:10.1128/mSphere.00373-19)
Supplement: TABLE S2 [file mSphere.00373-19-st002.xlsx]

## Sheet: Table S2 -  N.g. strain info
Organism	Strain	CladeID	BioSample	BioProject	Assembly	Level	Size (Mb)	GC%	Replicons	WGS	Scaffolds	Gene	Protein	Release Date	Modify Date
Neisseria gonorrhoeae	WUSM_Ng_75	19400	SAMN10397228	PRJNA504667	GCA_003789265.1		2.11841	52.4	-	RJWW01	119	2487	2147	2018-11-18	2018-11-26
Neisseria gonorrhoeae	WUSM_Ng_73	19400	SAMN10397227	PRJNA504667	GCA_003789175.1		2.07322	52.6	-	RJWX01	90	2428	2101	2018-11-18	2018-11-26
Neisseria gonorrhoeae	WUSM_Ng_72	19400	SAMN10397226	PRJNA504667	GCA_003789285.1		2.07217	52.6	-	RJWY01	103	2450	2109	2018-11-18	2018-11-26
Neisseria gonorrhoeae	WUSM_Ng_71	19400	SAMN10397225	PRJNA504667	GCA_003789235.1		2.17154	52.3	-	RJWZ01	99	2556	2218	2018-11-18	2018-11-26
Neisseria gonorrhoeae	WUSM_Ng_70	19400	SAMN10397224	PRJNA504667	GCA_003789325.1		2.0691	52.7	-	RJXA01	88	2415	2099	2018-11-18	2018-11-26
Neisseria gonorrhoeae	WUSM_Ng_69	19400	SAMN10397223	PRJNA504667	GCA_003789295.1		2.17095	52.3	-	RJXB01	99	2555	2219	2018-11-18	2018-11-26
Neisseria gonorrhoeae	WUSM_Ng_68	19400	SAMN10397222	PRJNA504667	GCA_003789355.1		2.15625	52.4	-	RJXC01	101	2522	2212	2018-11-18	2018-11-26
Neisseria gonorrhoeae	WUSM_Ng_65	19400	SAMN10397221	PRJNA504667	GCA_003789225.1		2.07168	52.7	-	RJXD01	102	2421	2088	2018-11-18	2018-11-26
Neisseria gonorrhoeae	WUSM_Ng_64	19400	SAMN10397220	PRJNA504667	GCA_003789415.1		2.12748	52.5	-	RJXE01	94	2503	2156	2018-11-18	2018-11-26
Neisseria gonorrhoeae	WUSM_Ng_63	19400	SAMN10397219	PRJNA504667	GCA_003789345.1		2.07349	52.7	-	RJXF01	91	2438	2104	2018-11-18	2018-11-26
Neisseria gonorrhoeae	WUSM_Ng_62	19400	SAMN10397218	PRJNA504667	GCA_003789445.1		2.15765	52.4	-	RJXG01	105	2528	2193	2018-11-18	2018-11-26
Neisseria gonorrhoeae	WUSM_Ng_60	19400	SAMN10397217	PRJNA504667	GCA_003789465.1		2.13191	52.5	-	RJXH01	93	2514	2178	2018-11-18	2018-11-26
Neisseria gonorrhoeae	WUSM_Ng_59	19400	SAMN10397216	PRJNA504667	GCA_003789485.1		2.15278	52.4	-	RJXI01	102	2515	2196	2018-11-18	2018-11-26
Neisseria gonorrhoeae	WUSM_Ng_57	19400	SAMN10397215	PRJNA504667	GCA_003789495.1		2.12361	52.4	-	RJXJ01	95	2475	2150	2018-11-18	2018-11-26
Neisseria gonorrhoeae	WUSM_Ng_56	19400	SAMN10397214	PRJNA504667	GCA_003789595.1		2.07522	52.6	-	RJXK01	101	2444	2111	2018-11-18	2018-11-26
Neisseria gonorrhoeae	WUSM_Ng_55	19400	SAMN10397213	PRJNA504667	GCA_003789535.1		2.07603	52.6	-	RJXL01	90	2442	2109	2018-11-18	2018-11-26
Neisseria gonorrhoeae	WUSM_Ng_54	19400	SAMN10397212	PRJNA504667	GCA_003789545.1		2.15597	52.4	-	RJXM01	105	2520	2203	2018-11-18	2018-11-26
Neisseria gonorrhoeae	WUSM_Ng_53	19400	SAMN10397211	PRJNA504667	GCA_003789525.1		2.16594	52.3	-	RJXN01	107	2527	2202	2018-11-18	2018-11-26
Neisseria gonorrhoeae	WUSM_Ng_52	19400	SAMN10397210	PRJNA504667	GCA_003789735.1		2.10357	52.5	-	RJXO01	88	2457	2107	2018-11-18	2018-11-26
Neisseria gonorrhoeae	WUSM_Ng_51	19400	SAMN10397209	PRJNA504667	GCA_003789585.1		2.1243	52.5	-	RJXP01	90	2485	2165	2018-11-18	2018-11-26
Neisseria gonorrhoeae	WUSM_Ng_49	19400	SAMN10397208	PRJNA504667	GCA_003789645.1		2.12621	52.5	-	RJXQ01	88	2481	2160	2018-11-18	2018-11-26
Neisseria gonorrhoeae	WUSM_Ng_48	19400	SAMN10397207	PRJNA504667	GCA_003789715.1		2.07508	52.6	-	RJXR01	98	2443	2104	2018-11-18	2018-11-26
Neisseria gonorrhoeae	WUSM_Ng_46	19400	SAMN10397206	PRJNA504667	GCA_003789785.1		2.07222	52.7	-	RJXS01	94	2425	2099	2018-11-18	2018-11-26
Neisseria gonorrhoeae	WUSM_Ng_45	19400	SAMN10397205	PRJNA504667	GCA_003789165.1		2.17542	52.3	-	RJXT01	101	2554	2223	2018-11-18	2018-11-26
Neisseria gonorrhoeae	WUSM_Ng_44	19400	SAMN10397204	PRJNA504667	GCA_003789405.1		2.0711	52.6	-	RJXU01	97	2433	2105	2018-11-18	2018-11-26
Neisseria gonorrhoeae	WUSM_Ng_43	19400	SAMN10397203	PRJNA504667	GCA_003789185.1		2.12119	52.5	-	RJXV01	86	2477	2155	2018-11-18	2018-11-26
Neisseria gonorrhoeae	WUSM_Ng_42	19400	SAMN10397202	PRJNA504667	GCA_003789765.1		2.11845	52.4	-	RJXW01	97	2501	2157	2018-11-18	2018-11-26
Neisseria gonorrhoeae	WUSM_Ng_41	19400	SAMN10397201	PRJNA504667	GCA_003789665.1		2.16118	52.4	-	RJXX01	91	2532	2205	2018-11-18	2018-11-26
Neisseria gonorrhoeae	WUSM_Ng_40	19400	SAMN10397200	PRJNA504667	GCA_003789825.1		2.07379	52.6	-	RJXY01	91	2429	2106	2018-11-18	2018-11-26
Neisseria gonorrhoeae	WUSM_Ng_39	19400	SAMN10397199	PRJNA504667	GCA_003789895.1		2.07416	52.6	-	RJXZ01	104	2443	2108	2018-11-18	2018-11-26
Neisseria gonorrhoeae	WUSM_Ng_38	19400	SAMN10397198	PRJNA504667	GCA_003789925.1		2.1051	52.6	-	RJYA01	103	2470	2129	2018-11-18	2018-11-26
Neisseria gonorrhoeae	WUSM_Ng_37	19400	SAMN10397197	PRJNA504667	GCA_003789775.1		2.07194	52.6	-	RJYB01	95	2433	2106	2018-11-18	2018-11-26
Neisseria gonorrhoeae	WUSM_Ng_36	19400	SAMN10397196	PRJNA504667	GCA_003789845.1		2.13657	52.4	-	RJYC01	174	2495	2180	2018-11-18	2018-11-26
Neisseria gonorrhoeae	WUSM_Ng_35	19400	SAMN10397195	PRJNA504667	GCA_003789955.1		2.15794	52.4	-	RJYD01	102	2520	2187	2018-11-18	2018-11-26
Neisseria gonorrhoeae	WUSM_Ng_34	19400	SAMN10397194	PRJNA504667	GCA_003790025.1		2.11942	52.5	-	RJYE01	96	2472	2149	2018-11-18	2018-11-26
Neisseria gonorrhoeae	WUSM_Ng_32	19400	SAMN10397192	PRJNA504667	GCA_003790045.1		2.12596	52.4	-	RJYF01	83	2498	2165	2018-11-18	2018-11-26
Neisseria gonorrhoeae	WUSM_Ng_31	19400	SAMN10397191	PRJNA504667	GCA_003789945.1		2.15458	52.4	-	RJYG01	96	2532	2201	2018-11-18	2018-11-26
Neisseria gonorrhoeae	WUSM_Ng_30	19400	SAMN10397190	PRJNA504667	GCA_003790065.1		2.12058	52.5	-	RJYH01	95	2491	2173	2018-11-18	2018-11-26
Neisseria gonorrhoeae	WUSM_Ng_29	19400	SAMN10397189	PRJNA504667	GCA_003789985.1		2.07036	52.6	-	RJYI01	93	2422	2104	2018-11-18	2018-11-26
Neisseria gonorrhoeae	WUSM_Ng_27	19400	SAMN10397188	PRJNA504667	GCA_003790125.1		2.15297	52.4	-	RJYJ01	99	2527	2197	2018-11-18	2018-11-26
Neisseria gonorrhoeae	WUSM_Ng_26	19400	SAMN10397187	PRJNA504667	GCA_003789835.1		2.06862	52.6	-	RJYK01	96	2428	2103	2018-11-18	2018-11-26
Neisseria gonorrhoeae	WUSM_Ng_25	19400	SAMN10397186	PRJNA504667	GCA_003789605.1		2.07306	52.6	-	RJYL01	94	2436	2106	2018-11-18	2018-11-26
Neisseria gonorrhoeae	WUSM_Ng_24	19400	SAMN10397185	PRJNA504667	GCA_003789365.1		2.06922	52.6	-	RJYM01	99	2435	2103	2018-11-18	2018-11-26
Neisseria gonorrhoeae	WUSM_Ng_23	19400	SAMN10397184	PRJNA504667	GCA_003789655.1		2.11829	52.5	-	RJYN01	104	2470	2163	2018-11-18	2018-11-26
Neisseria gonorrhoeae	WUSM_Ng_22	19400	SAMN10397183	PRJNA504667	GCA_003790055.1		2.16013	52.4	-	RJYO01	89	2525	2205	2018-11-18	2018-11-26
Neisseria gonorrhoeae	WUSM_Ng_21	19400	SAMN10397182	PRJNA504667	GCA_003789705.1		2.10787	52.6	-	RJYP01	95	2486	2141	2018-11-18	2018-11-26
Neisseria gonorrhoeae	WUSM_Ng_20	19400	SAMN10397181	PRJNA504667	GCA_003789885.1		2.0702	52.7	-	RJYQ01	91	2420	2102	2018-11-18	2018-11-26
Neisseria gonorrhoeae	WUSM_Ng_19	19400	SAMN10397180	PRJNA504667	GCA_003789995.1		2.15537	52.4	-	RJYR01	102	2519	2207	2018-11-18	2018-11-26
Neisseria gonorrhoeae	WUSM_Ng_18	19400	SAMN10397179	PRJNA504667	GCA_003790165.1		2.11826	52.5	-	RJYS01	93	2475	2138	2018-11-18	2018-11-26
Neisseria gonorrhoeae	WUSM_Ng_16	19400	SAMN10397178	PRJNA504667	GCA_003790105.1		2.16047	52.4	-	RJYT01	104	2539	2201	2018-11-18	2018-11-26
Neisseria gonorrhoeae	WUSM_Ng_15	19400	SAMN10397177	PRJNA504667	GCA_003790215.1		2.07148	52.7	-	RJYU01	89	2430	2105	2018-11-18	2018-11-26
Neisseria gonorrhoeae	WUSM_Ng_14	19400	SAMN10397176	PRJNA504667	GCA_003817075.1		2.11938	52.4	-	RPSN01	101	2490	2158	2018-11-25	2018-11-27
Neisseria gonorrhoeae	WUSM_Ng_13	19400	SAMN10397175	PRJNA504667	GCA_003790185.1		2.13234	52.5	-	RJYV01	132	2494	2176	2018-11-18	2018-11-26
Neisseria gonorrhoeae	WUSM_Ng_12	19400	SAMN10397174	PRJNA504667	GCA_003790255.1		2.06711	52.6	-	RJYW01	109	2435	2097	2018-11-18	2018-11-26
Neisseria gonorrhoeae	WUSM_Ng_11	19400	SAMN10397173	PRJNA504667	GCA_003790245.1		2.16265	52.3	-	RJYX01	98	2551	2211	2018-11-18	2018-11-26
Neisseria gonorrhoeae	WUSM_Ng_10	19400	SAMN10397172	PRJNA504667	GCA_003790285.1		2.11973	52.4	-	RJYY01	90	2493	2167	2018-11-18	2018-11-26
Neisseria gonorrhoeae	WUSM_Ng_09	19400	SAMN10397171	PRJNA504667	GCA_003790135.1		2.07063	52.7	-	RJYZ01	91	2431	2099	2018-11-18	2018-11-26
Neisseria gonorrhoeae	WUSM_Ng_08	19400	SAMN10397170	PRJNA504667	GCA_003790195.1		2.12312	52.4	-	RJZA01	89	2486	2158	2018-11-18	2018-11-26
Neisseria gonorrhoeae	WUSM_Ng_06	19400	SAMN10397169	PRJNA504667	GCA_003790305.1		2.12493	52.4	-	RJZB01	93	2483	2157	2018-11-18	2018-11-26
Neisseria gonorrhoeae	WUSM_Ng_04	19400	SAMN10397168	PRJNA504667	GCA_003790315.1		2.12614	52.4	-	RJZC01	97	2494	2166	2018-11-18	2018-11-26
Neisseria gonorrhoeae	WUSM_Ng_02	19400	SAMN10397166	PRJNA504667	GCA_003790325.1		2.11598	52.5	-	RJZD01	91	2478	2159	2018-11-18	2018-11-26
Neisseria gonorrhoeae	WHO_Z	19400	SAMEA2796326	PRJEB14020	GCA_900087715.1		2.13588	52.4	-	FLLI01	199	2491	2149	2016-09-15	2018-03-17
Neisseria gonorrhoeae	WHO_Y	19400	SAMEA2448469	PRJEB14020	GCA_900087685.1		2.14456	52.4	-	FLKX01	79	2546	2166	2016-09-15	2018-03-17
Neisseria gonorrhoeae	WHO_X	19400	SAMEA2448468	PRJEB14020	GCA_900087815.1		2.094	52.6	-	FLLK01	79	2512	2125	2016-09-15	2018-03-17
Neisseria gonorrhoeae	WHO_W	19400	SAMEA2448470	PRJEB14020	GCA_900087645.1		2.10408	52.5	-	FLLF01	76	2501	2124	2016-09-15	2018-03-17
Neisseria gonorrhoeae	WHO_V	19400	SAMEA2796328	PRJEB14020	GCA_900087795.1		2.14103	52.4	-	FLLL01	328	2474	2152	2016-09-15	2018-03-17
Neisseria gonorrhoeae	WHO_U	19400	SAMEA2796327	PRJEB14020	GCA_900087905.1		2.15048	52.4	-	FLKZ01	67	2553	2192	2016-09-15	2018-03-17
Neisseria gonorrhoeae	WHO P	19400	SAMEA2448467	PRJEB14020	GCA_900087735.1		2.10004	52.6	-	FLLC01	80	2511	2138	2016-09-15	2018-03-17
Neisseria gonorrhoeae	WHO O	19400	SAMEA2448466	PRJEB14020	GCA_900087625.1		2.14267	52.6	-	FLLE01	76	2551	2182	2016-09-15	2018-03-17
Neisseria gonorrhoeae	WHO M	19400	SAMEA2448464	PRJEB14020	GCA_900087615.1		2.14638	52.5	-	FLLJ01	82	2572	2189	2016-09-15	2018-03-17
Neisseria gonorrhoeae	WHO L	19400	SAMEA2448463	PRJEB14020	GCA_900087875.1		2.12616	52.6	-	FLLA01	76	2523	2158	2016-09-15	2018-03-17
Neisseria gonorrhoeae	WHO K	19400	SAMEA2448462	PRJEB14020	GCA_900087865.1		2.08991	52.6	-	FLLD01	78	2504	2119	2016-09-15	2018-03-17
Neisseria gonorrhoeae	WHO G	19400	SAMEA2448461	PRJEB14020	GCA_900087785.1		2.13191	52.6	-	FLLG01	76	2536	2177	2016-09-15	2018-03-17
Neisseria gonorrhoeae	WHO F	19400	SAMEA2448460	PRJEB14020	GCA_900087635.1		2.17526	52.3	-	FLKW01	85	2597	2210	2016-09-15	2018-03-17
