# Supplementary material for: Genotypic and Phenotypic Characterization of Antimicrobial Resistance in Neisseria gonorrhoeae: a Cross-Sectional Study of Isolates Recovered from Routine Urine Cultures in a High-Incidence Setting
Source: mSphere. 2019 Jul 24;4(4):e00373-19. doi: 10.1128/mSphere.00373-19 (PMC6656870; doi:10.1128/mSphere.00373-19)
Supplement: TABLE S3 [file mSphere.00373-19-st003.xlsx]

## Sheet: Table S3 - WGS stats
Assembly (WUSM_Ng_)	# contigs (>= 0 bp)	# contigs (>= 1000 bp)	# contigs (>= 5000 bp)	# contigs (>= 10000 bp)	# contigs (>= 25000 bp)	# contigs (>= 50000 bp)	Total length (>= 0 bp)	Total length (>= 1000 bp)	Total length (>= 5000 bp)	Total length (>= 10000 bp)	Total length (>= 25000 bp)	Total length (>= 50000 bp)	# contigs	Largest contig	Total length	GC (%)	N50	N75	L50	L75	# N's per 100 kbp
02	358	85	59	49	29	11	2158721	2111350	2039885	1963021	1593269	915839	91	207207	2115975	52.48	46823	25480	14	29	9.88
04	313	83	60	48	27	10	2160156	2115297	2045802	1957606	1589023	935290	97	207298	2126143	52.44	46882	23912	13	28	1.79
06	352	80	56	46	27	11	2166426	2115079	2048821	1975992	1626992	1007273	93	207497	2124927	52.44	46897	30284	13	26	4.94
08	343	75	57	47	27	14	2165290	2113369	2065562	1995136	1625580	1144579	89	207665	2123121	52.45	55118	25606	13	26	10.36
09	315	81	57	44	24	11	2103150	2063513	1995665	1904176	1561760	1059431	91	207489	2070626	52.69	51756	25151	11	24	10.34
10	357	83	60	47	26	11	2165894	2115011	2055279	1963171	1587604	1014640	90	207259	2119732	52.44	48604	23868	12	27	6.37
11	271	90	56	48	28	11	2192474	2157022	2057002	1994135	1618252	960529	98	175702	2162648	52.33	46697	23826	14	29	4.9
12	357	96	67	58	28	10	2106753	2057266	1968782	1901513	1387534	709459	109	119244	2067110	52.6	40364	20564	18	36	9.97
13	383	83	59	49	29	10	2162631	2110795	2044312	1966332	1596213	877329	91	207181	2117089	52.48	44212	25225	14	29	6.66
14	101	88	61	51	29	13	2119385	2109945	2041319	1971475	1574389	996785	101	207920	2119385	52.44	46493	24507	15	30	5.05
15	288	80	57	44	25	13	2100634	2065067	2005751	1909556	1563408	1094831	89	187903	2071484	52.68	55139	25941	12	25	10.38
16	612	81	58	50	29	11	2260946	2143583	2075773	2015861	1640634	935022	104	207306	2160467	52.4	48555	25372	14	29	6.34
18	361	75	59	47	25	12	2159659	2105333	2056381	1969048	1570636	1059302	93	207697	2118261	52.45	53594	23852	12	26	9.96
19	303	86	61	50	27	13	2187654	2144004	2073869	1991687	1572925	1041659	102	207832	2155370	52.37	46714	23240	14	29	5.24
20	298	80	56	43	25	12	2101181	2062132	1989675	1892253	1573780	1063724	91	207454	2070197	52.69	53257	25911	12	25	1.74
21	319	81	52	43	27	14	2143511	2097816	2022313	1951204	1651695	1178596	95	207331	2107872	52.61	57387	27257	12	25	11.72
22	271	79	57	47	27	12	2192250	2153749	2098129	2023713	1674538	1090297	89	207751	2160127	52.37	52270	30354	12	25	10.09
23	411	91	62	50	26	9	2170580	2108656	2037685	1954683	1520867	887564	104	207446	2118292	52.45	43271	23303	13	29	5
24	359	83	60	48	28	11	2109483	2057485	1990240	1897626	1539964	889921	99	207811	2069223	52.6	46396	24864	15	29	14.4
25	312	84	56	44	23	13	2107964	2066573	1999988	1909488	1535174	1132168	94	207624	2073104	52.62	55120	24299	12	24	6.46
26	321	80	58	47	28	11	2106097	2057124	1989808	1906113	1546290	859505	96	207679	2068617	52.61	46393	24864	15	29	9.33
27	313	85	60	51	25	11	2186722	2142596	2070431	2001625	1519995	988314	99	207762	2152971	52.37	47140	22935	13	30	9.85
29	318	82	56	44	26	15	2107118	2062893	1998202	1908196	1583282	1146722	93	207624	2070364	52.61	54717	25390	13	25	6.09
30	391	81	58	47	29	11	2168521	2110383	2049648	1972061	1639177	984895	95	207217	2120576	52.45	46690	27279	13	28	10.66
31	276	84	59	50	27	13	2184349	2145935	2077316	2010542	1598710	1066004	96	172878	2154577	52.41	49032	23845	14	28	5.01
32	254	72	54	44	27	13	2155662	2117069	2066682	1993583	1714065	1170567	83	207638	2125959	52.42	57688	34309	12	23	2.63
34	368	81	56	45	26	13	2162669	2109090	2040550	1956896	1604836	1082093	96	207458	2119416	52.45	51828	25041	13	26	7.69
35	301	89	63	50	28	13	2189776	2148964	2080481	1986175	1594395	1010922	102	169617	2157940	52.4	46866	24296	15	29	10.06
36	174	85	59	50	30	13	2136574	2101181	2034844	1963614	1614142	983568	107	153576	2116870	52.44	46996	27208	15	29	5.9
37	302	86	57	43	25	14	2105278	2066175	1993483	1890070	1566689	1136715	95	207664	2071941	52.62	55132	25040	13	25	6.52
38	363	87	60	48	28	11	2147027	2094254	2023245	1933125	1575435	914220	103	172704	2105104	52.6	46980	24303	14	29	0.95
39	341	90	59	47	24	10	2110699	2064421	1982682	1893381	1481215	915087	104	207799	2074161	52.6	48129	23003	13	28	12.05
40	332	79	57	44	25	14	2111234	2064571	2008394	1913773	1563627	1128384	91	207624	2073789	52.6	53272	26969	13	25	13.79
41	278	80	59	49	29	12	2193191	2152885	2098689	2026239	1662472	997639	91	207751	2161184	52.36	47326	27481	14	28	9.16
42	324	84	56	47	27	11	2155218	2108774	2031838	1965694	1609722	983063	97	172669	2118449	52.42	47930	25258	13	27	6.61
43	337	77	56	46	29	12	2163047	2114480	2053254	1980447	1674654	1028690	86	207272	2121185	52.45	48629	31392	13	26	7.5
44	346	85	61	47	26	12	2110430	2062794	1997217	1897407	1524070	975218	97	188062	2071095	52.62	47929	23408	14	28	6.42
45	340	90	63	50	28	13	2213557	2167402	2093980	1994387	1597782	1020495	101	175829	2175415	52.34	46779	23213	15	30	18.2
46	305	85	61	48	26	12	2102943	2065863	2002909	1906308	1524473	1003670	94	207459	2072217	52.68	49890	23460	13	28	15.44
48	327	84	57	46	27	14	2111957	2065809	1997210	1919786	1577808	1068088	98	207799	2075078	52.61	55194	25137	14	27	7.37
49	256	79	56	45	29	12	2152473	2119880	2054842	1971487	1687200	1048580	88	207401	2126301	52.48	48782	31354	13	26	5.36
51	312	76	57	47	26	13	2157156	2115154	2063721	1994245	1615821	1118567	90	207670	2124299	52.45	55118	25306	12	26	9.6
52	275	78	55	43	26	12	2132404	2095737	2036216	1947712	1631694	1074874	88	207139	2103570	52.53	50730	31378	12	25	4.94
53	748	85	59	47	24	13	2331749	2152146	2076728	1987013	1566819	1141066	107	207769	2165937	52.3	55166	23241	12	27	15.7
54	297	84	60	50	28	12	2187051	2139490	2074855	1999149	1596970	983430	105	207867	2155969	52.37	46714	23806	14	29	1.25
55	279	81	58	45	26	13	2106947	2069919	2009255	1909546	1563392	1056769	90	207632	2076026	52.61	54610	25169	13	26	1.16
56	307	88	54	42	25	14	2110495	2066576	1984290	1895444	1579994	1147638	101	207800	2075269	52.61	57253	25201	12	25	12.34
57	381	83	58	45	25	11	2173984	2115394	2049813	1952740	1593779	1056774	95	207619	2123612	52.44	49278	25043	12	25	10.92
59	315	86	60	49	25	11	2187393	2141316	2069634	1989121	1538952	1008544	102	207731	2152775	52.36	47289	22919	13	29	14.12
60	262	79	59	48	29	11	2158553	2121924	2065430	1983139	1657760	960726	93	172381	2131907	52.47	46544	30751	14	27	5.82
62	516	88	62	49	29	13	2242011	2145235	2075493	1976453	1621616	1031877	105	207493	2157647	52.39	48605	25080	14	29	10.29
63	347	82	59	46	26	12	2115451	2067082	2005861	1911066	1552909	1002062	91	207510	2073495	52.68	48759	23773	13	27	6.27
64	284	77	57	47	29	12	2159191	2115563	2057659	1979767	1668506	1017473	94	172393	2127476	52.47	48587	31279	13	27	11.56
65	307	87	60	48	28	12	2102945	2060922	1988608	1898672	1550825	948675	102	207871	2071685	52.68	47057	23782	14	29	1.54
68	329	87	60	49	28	12	2196078	2146042	2075998	1993920	1608477	994667	101	207710	2156251	52.36	46885	24650	14	29	9.97
69	363	88	59	47	27	12	2212053	2163554	2087297	1991887	1633508	1058749	99	175804	2170947	52.34	47584	25084	13	27	6.96
70	317	79	56	43	24	11	2103621	2062255	1996285	1897448	1551283	1041844	88	207450	2069099	52.68	53143	23773	11	25	7.01
71	379	86	60	46	28	14	2221743	2162761	2088391	1989578	1660420	1120058	99	175715	2171539	52.33	50599	27579	14	27	2.99
72	318	85	60	48	27	12	2106523	2059104	1997053	1908339	1544331	972945	103	207541	2072170	52.61	47308	23217	14	28	5.65
73	315	79	57	46	26	13	2109027	2064651	2003723	1924062	1575517	1081651	90	207643	2073218	52.62	55132	25007	13	26	5.98
75	386	99	69	54	27	12	2163018	2103769	2026429	1914026	1449030	911516	119	153201	2118411	52.41	41168	20602	16	34	5.48
